# Supplementary material for: Comprehensive Evaluation of PAXgene Fixation on Oral Cancer Tissues Using Routine Histology, Immunohistochemistry, and FTIR Microspectroscopy
Source: Biomolecules. 2021 Jun 15;11(6):889. doi: 10.3390/biom11060889 (PMC8232633; doi:10.3390/biom11060889)
Supplement: Supplementary file 1 [file biomolecules-11-00889-s001.zip]

Archive with 1 entries (1 files):
- biomolecules-1246684-supplementary.pdf
